# Supplementary material for: Comprehensive Comparison of the Effect of Inotropes on Cardiorenal Syndrome in Patients with Advanced Heart Failure: A Network Meta-Analysis of Randomized Controlled Trials
Source: J Clin Med. 2021 Sep 13;10(18):4120. doi: 10.3390/jcm10184120 (PMC8471363; doi:10.3390/jcm10184120)
Supplement: Supplementary file 1 [file jcm-10-04120-s001.zip]

Archive with 1 entries (1 files):
- jcm-1351765 - SI final.pdf
